# Supplementary material for: Pd:In-Doped TiO2 as a Bifunctional Catalyst for the Photoelectrochemical Oxidation of Paracetamol and Simultaneous Green Hydrogen Production
Source: Molecules. 2024 Feb 29;29(5):1073. doi: 10.3390/molecules29051073 (PMC10934893; doi:10.3390/molecules29051073)
Supplement: Supplementary file 1 [file molecules-29-01073-s001.zip]

Archive with 1 entries (1 files):
- molecules-2861129-supplementary.pdf
